# Supplementary material for: Effects of temperature acclimation on the upper thermal tolerance of two Arctic fishes
Source: Conserv Physiol. 2024 Feb 10;12(1):coae001. doi: 10.1093/conphys/coae001 (PMC10858409; doi:10.1093/conphys/coae001)
Supplement: Web_Material_coae001 [file web_material_coae001.zip]

Archive with 5 entries (5 files):
- bdwf_mRNA.csv
- Read_Me.txt
- temp_log.csv
- Waterbury_Supplemental_Information.pdf
- Western_Blot.csv
