# Supplementary material for: Effects of temperature acclimation on the upper thermal tolerance of two Arctic fishes
Source: Conserv Physiol. 2024 Feb 10;12(1):coae001. doi: 10.1093/conphys/coae001 (PMC10858409; doi:10.1093/conphys/coae001)
Supplement: Web_Material_coae001 [file web_material_coae001.zip › bdwf_mRNA.csv]

tissue_type	acclimation_temperature	Transcript_Name	ensembl_name	Length	effective_length	TPM	num_reads
Muscle	5	HSP70a-201	ENSOMYT00000018957	2779	2424.361	92.537083	1133.966
Muscle	5	HSP70a-201	ENSOMYT00000018957	2779	2424.589	137.072222	2310.794
Muscle	5	HSP70a-201	ENSOMYT00000018957	2779	2429.611	137.923616	1427.669
Muscle	5	HSP70a-201	ENSOMYT00000018957	2779	2431.167	82.796131	729.027
Muscle	5	HSP70a-201	ENSOMYT00000018957	2779	2428.345	79.630277	1108.98
Muscle	15	HSP70a-201	ENSOMYT00000018957	2779	2429.779	204.5653	1997.646
Muscle	15	HSP70a-201	ENSOMYT00000018957	2779	2431.273	610.701294	11274.933
Muscle	15	HSP70a-201	ENSOMYT00000018957	2779	2430.362	591.235874	7614.764
Muscle	15	HSP70a-201	ENSOMYT00000018957	2779	2434.953	745.464791	8185.362
Muscle	15	HSP70a-201	ENSOMYT00000018957	2779	2427.314	1174.224593	13229.905
Muscle	15	HSP70a-201	ENSOMYT00000018957	2779	2445.319	1232.041041	10024.3
Muscle	8	HSP70a-201	ENSOMYT00000018957	2779	2415.771	6.458467	141.034
Muscle	8	HSP70a-201	ENSOMYT00000018957	2779	2425.388	19.320427	137.409
Muscle	8	HSP70a-201	ENSOMYT00000018957	2779	2433.102	135.635263	724.568
Muscle	8	HSP70a-201	ENSOMYT00000018957	2779	2435.241	6.752639	93.799
Hepatic	5	HSP70a-201	ENSOMYT00000018957	2779	2436.384	258.021785	3877.11
Hepatic	5	HSP70a-201	ENSOMYT00000018957	2779	2429.838	37.251842	620.533
Hepatic	5	HSP70a-201	ENSOMYT00000018957	2779	2436.081	291.605328	4848.685
Hepatic	5	HSP70a-201	ENSOMYT00000018957	2779	2432.436	74.451673	1464.057
Hepatic	5	HSP70a-201	ENSOMYT00000018957	2779	2436.345	17.255253	234.301
Hepatic	5	HSP70a-201	ENSOMYT00000018957	2779	2430.239	132.866034	3293.001
Hepatic	15	HSP70a-201	ENSOMYT00000018957	2779	2430.026	76.838106	1606.443
Hepatic	15	HSP70a-201	ENSOMYT00000018957	2779	2428.585	494.332828	9803.123
Hepatic	15	HSP70a-201	ENSOMYT00000018957	2779	2433.288	189.847381	3138.75
Hepatic	15	HSP70a-201	ENSOMYT00000018957	2779	2431.695	97.282631	1817.784
Hepatic	15	HSP70a-201	ENSOMYT00000018957	2779	2417.791	996.367155	18189.244
Hepatic	15	HSP70a-201	ENSOMYT00000018957	2779	2425.902	805.004985	14159.399
Hepatic	8	HSP70a-201	ENSOMYT00000018957	2779	2432.199	7.554402	88.694
Hepatic	8	HSP70a-201	ENSOMYT00000018957	2779	2427.898	2.733252	73.044
Hepatic	8	HSP70a-201	ENSOMYT00000018957	2779	2430.514	2.888131	54.614
Hepatic	8	HSP70a-201	ENSOMYT00000018957	2779	2432.829	2.694756	42.118
Muscle	5	HSP70b-201	ENSOMYT00000008882.1	2187	1832.361	189.275451	1753.042
Muscle	5	HSP70b-201	ENSOMYT00000008882.1	2187	1832.589	262.024597	3338.725
Muscle	5	HSP70b-201	ENSOMYT00000008882.1	2187	1837.611	279.782243	2190.412
Muscle	5	HSP70b-201	ENSOMYT00000008882.1	2187	1839.167	153.533191	1022.686
Muscle	5	HSP70b-201	ENSOMYT00000008882.1	2187	1836.345	163.148184	1718.192
Muscle	15	HSP70b-201	ENSOMYT00000008882.1	2187	1837.779	385.619259	2848.208
Muscle	15	HSP70b-201	ENSOMYT00000008882.1	2187	1839.273	1268.073317	17710.955
Muscle	15	HSP70b-201	ENSOMYT00000008882.1	2187	1838.362	1232.473856	12006.97
Muscle	15	HSP70b-201	ENSOMYT00000008882.1	2187	1842.953	1479.224296	12293.299
Muscle	15	HSP70b-201	ENSOMYT00000008882.1	2187	1835.314	2745.985224	23393.122
Muscle	15	HSP70b-201	ENSOMYT00000008882.1	2187	1853.319	2829.217854	17446.565
Muscle	8	HSP70b-201	ENSOMYT00000008882.1	2187	1823.771	15.580453	256.855
Muscle	8	HSP70b-201	ENSOMYT00000008882.1	2187	1833.388	40.287384	216.591
Muscle	8	HSP70b-201	ENSOMYT00000008882.1	2187	1841.102	295.411008	1194.128
Muscle	8	HSP70b-201	ENSOMYT00000008882.1	2187	1843.241	17.554947	184.572
Hepatic	5	HSP70b-201	ENSOMYT00000008882.1	2187	1884.384	456.943065	5197.799
Hepatic	5	HSP70b-201	ENSOMYT00000008882.1	2187	1837.838	76.637563	965.581
Hepatic	5	HSP70b-201	ENSOMYT00000008882.1	2187	1844.081	498.210419	6270.896
Hepatic	5	HSP70b-201	ENSOMYT00000008882.1	2187	1840.436	131.929278	1962.927
Hepatic	5	HSP70b-201	ENSOMYT00000008882.1	2187	1844.345	36.649372	376.724
Hepatic	5	HSP70b-201	ENSOMYT00000008882.1	2187	1838.239	224.890611	4216.016
Hepatic	15	HSP70b-201	ENSOMYT00000008882.1	2187	1838.026	160.878765	2544.065
Hepatic	15	HSP70b-201	ENSOMYT00000008882.1	2187	1836.585	927.720975	13912.978
Hepatic	15	HSP70b-201	ENSOMYT00000008882.1	2187	1841.288	359.061761	4492.1
Hepatic	15	HSP70b-201	ENSOMYT00000008882.1	2187	1839.695	180.984272	2558.494
Hepatic	15	HSP70b-201	ENSOMYT00000008882.1	2187	1825.791	1806.715595	24906.765
Hepatic	15	HSP70b-201	ENSOMYT00000008882.1	2187	1833.902	1630.102382	21675.243
Hepatic	8	HSP70b-201	ENSOMYT00000008882.1	2187	1840.119	12.113583	107.603
Hepatic	8	HSP70b-201	ENSOMYT00000008882.1	2187	1835.898	8.168193	165.064
Hepatic	8	HSP70b-201	ENSOMYT00000008882.1	2187	1838.514	5.918443	84.657
Hepatic	8	HSP70b-201	ENSOMYT00000008882.1	2187	1840.829	7.177495	84.882
