# Supplementary material for: Effects of temperature acclimation on the upper thermal tolerance of two Arctic fishes
Source: Conserv Physiol. 2024 Feb 10;12(1):coae001. doi: 10.1093/conphys/coae001 (PMC10858409; doi:10.1093/conphys/coae001)
Supplement: Web_Material_coae001 [file web_material_coae001.zip › Read_Me.txt]

Sheet Name	Description 
temp_log	The temperature log of the daily temperatures prior to CTmax experimentation and the 		final CTmax temperatures by species and acclimation temperature in addition to their 		weights and length. The species is BDWF (broad whitefish) or SFCD (saffron cod). The 		date is the daily water temperatures each date. tank1_5_temperature and 			tank2_5_temperature are the daily temperatures (in C) in the 5C tanks, while the 		tank1_15_temperature and tank2_15_temperature are the daily temperatures (in C) in 		the 15C tanks. The sample_ID are the unique ID's assigned to each fish for each 		species. CTmax_temperature are the final CTmax temperatures (in C) for each sample. 		Weight are the final weights in g and the length is the final length in mm. 			The acclimation_temperature are the respective acclimation temperatures (in C) each 		sample was acclimated to.  
Western blot	The OD units for each tissue type from each fish. Sample_ID is the unique sample ID 		for each fish used in experimentation. The species is BDWF (broad whitefish) or SFCD 		(saffron cod). Tissue_type is the tissue type that was analyzed. 				Acclimation_temperature is the temperature (in C) each fish was acclimated to. Area 		is the area of the band that was analyzed in pixels^2. The peak_value is a percentage 		calculated by taking the area of the peak in that lane for the band that was analyzed  		divided by the sum of the total area of all of the peaks measured in each lane. The 		OD_Unit is a unit-less ratio obtained from dividing the peak_value by the reference 		standard peak_value included in that gel.
bdwf_mRNA	The TPM values for broad whitefish from both transcripts and the two tissue types. 		Tissue_type is the tissue that was analyzed and sent in for sequencing. 			Acclimation_temperature is the temperature (in C) each fish was acclimated to. Note 		that 8C are the control samples who were maintained at the lab acclimation 			conditions. Transcript_name is the name of the HSP70 transcript. ensembl_name is the 		ensembl reference ID for the transcript. Length is the length of the transcript. 		Effective_length is the calculated effective length of the transcript. TPM or 			transcript per million is the relative abundance of the transcript in the sample. 		Num_reads is the number of reads mapping to the analyzed transcript in each sample. 
